# Supplementary material for: A Decline in Follicle Cell Function Is a Major Driver of Drosophila Ovarian Aging
Source: Aging Cell. 2026 Apr 30;25(5):e70529. doi: 10.1111/acel.70529 (PMC13132801; doi:10.1111/acel.70529)
Supplement: Supplementary file 6 — Table S1: Cell counts by dataset. [file ACEL-25-e70529-s003.csv]

orig.ident	cluster_names	n_cells	percentcells_percondition
AgingOvary1wk	Germ Cells	136	1.22%
AgingOvary1wk	Escort Cells	691	6.21%
AgingOvary1wk	FSCs + pFCs	1402	12.60%
AgingOvary1wk	Early-Mid FCs	7099	63.81%
AgingOvary1wk	Late FCs	151	1.36%
AgingOvary1wk	Muscle	566	5.09%
AgingOvary1wk	Immune	438	3.94%
AgingOvary1wk	Spermatheca	593	5.33%
AgingOvary1wk	Neurons	50	0.45%
AgingOvary6wk	Germ Cells	75	0.77%
AgingOvary6wk	Escort Cells	495	5.11%
AgingOvary6wk	FSCs + pFCs	1195	12.33%
AgingOvary6wk	Early-Mid FCs	6764	69.79%
AgingOvary6wk	Late FCs	19	0.20%
AgingOvary6wk	Muscle	507	5.23%
AgingOvary6wk	Immune	350	3.61%
AgingOvary6wk	Spermatheca	260	2.68%
AgingOvary6wk	Neurons	27	0.28%
Total_AgingOvary1wk		11126
Total_AgingOvary6wk		9692
Total		20818
