# Supplementary material for: A Decline in Follicle Cell Function Is a Major Driver of Drosophila Ovarian Aging
Source: Aging Cell. 2026 Apr 30;25(5):e70529. doi: 10.1111/acel.70529 (PMC13132801; doi:10.1111/acel.70529)
Supplement: Supplementary file 7 — Table S2: Top 50 DEGs by cluster comparing the 1‐ and 6‐week‐old datasets. [file ACEL-25-e70529-s005.xlsx]

## Sheet: Germ Cells
p_val

## Sheet: Escort Cells
p_val

## Sheet: FSCs + pFCs
p_val

## Sheet: Early-Mid FCs
p_val

## Sheet: Late FCs
p_val

## Sheet: Muscle
p_val

## Sheet: Immune
p_val

## Sheet: Spermatheca
p_val

## Sheet: Neurons
p_val
