# Supplementary material for: A Decline in Follicle Cell Function Is a Major Driver of Drosophila Ovarian Aging
Source: Aging Cell. 2026 Apr 30;25(5):e70529. doi: 10.1111/acel.70529 (PMC13132801; doi:10.1111/acel.70529)
Supplement: Supplementary file 8 — Table S3: Number of significant DEGs by cluster comparing the datasets from 1 and 6 weeks old. [file ACEL-25-e70529-s006.csv]

cluster	n_DEGs
Early-Mid FCs	419
FSCs + pFCs	156
Muscle	133
Immune	77
Escort Cells	76
Spermatheca	27
Late FCs	18
Germ Cells	3
